# Supplementary material for: NaCl-Induced Elicitation Alters Physiology and Increases Accumulation of Phenolic Compounds in Melissa officinalis L
Source: Int J Mol Sci. 2021 Jun 25;22(13):6844. doi: 10.3390/ijms22136844 (PMC8268150; doi:10.3390/ijms22136844)
Supplement: Supplementary file 1 [file ijms-22-06844-s001.zip]

Archive with 1 entries (1 files):
- ijms-1265167-supplementary.pdf
